# Supplementary material for: Unmutated but T cell dependent IgM antibodies targeting Streptococcus suis play an essential role in bacterial clearance
Source: PLoS Pathog. 2024 Jan 19;20(1):e1011957. doi: 10.1371/journal.ppat.1011957 (PMC10829992; doi:10.1371/journal.ppat.1011957)
Supplement: S1 Table — (XLSX) [file ppat.1011957.s004.xlsx]

## Sheet: S1 Table
Antigen	Species	Source	Clone	Fluorochrome/conjugate	Dilution used	Application*	Manufacturer
CD19	Mouse	Rat	1D3	PE-Cy7	1/100	FC	BD Biosciences
Mouse T- and B-Cell Activation Antigen	Mouse	Rat	GL7	AF-647	1/100	FC	BD Biosciences
CD95	Mouse	Hamster	Jo2	PE	1/100	FC	BD Biosciences
CD86	Mouse	Rat	GL1	Biotin	1/75	FC	BD Biosciences
CD184	Mouse	Rat	2B11	BV421	1/75	FC	BD Biosciences
IgG + IgM (H+L)	Mouse	Goat	Polyclonal	HRP	1/8000	ELISA	Jackson ImmunoResearch
IgG	Mouse	Goat	Polyclonal	HRP	1/4000 vs whole bacteria and 1/1000 vs purified CPS	ELISA	Jackson ImmunoResearch
IgM	Mouse	Goat	Polyclonal	HRP	1/1000 vs whole bacteria and purified CPS	ELISA	Southern Biotech
IgG1	Mouse	Goat	Polyclonal	HRP	1/4000	ELISA	Southern Biotech
IgG2b	Mouse	Goat	Polyclonal	HRP	1/2000	ELISA	Southern Biotech
IgG2c	Mouse	Goat	Polyclonal	HRP	1/2000	ELISA	Southern Biotech
IgG3	Mouse	Goat	Polyclonal	HRP	1/1000	ELISA	Southern Biotech
*ELISA, enzyme-linked immunosorbent assay; FC, flow cytometry.
