# Supplementary material for: Unmutated but T cell dependent IgM antibodies targeting Streptococcus suis play an essential role in bacterial clearance
Source: PLoS Pathog. 2024 Jan 19;20(1):e1011957. doi: 10.1371/journal.ppat.1011957 (PMC10829992; doi:10.1371/journal.ppat.1011957)
Supplement: S1 Appendix — (XLSX) [file ppat.1011957.s005.xlsx]

## Sheet: Fig1
A. Bacteremia (CFU/ml)									B. IgM anti-S. suis (IgM titer)									C. IgG anti-S. suis (IgG titer)
Time post-infection (hours and days)									Time post-infection (days)									Time post-infection (days)
6 h	D1	D2	D3	D4	D5	D6	D7		0	5	7	13	21	35	44	98		0	5	7	13	21	35	44	98
7680000	18000	10400	3600	100	19200	100	100		567	1340	1829	1775	1149	800	1151	720		100	100	107	2104	19825	25618	8955	2444
37121210	3455556	921752	33600	100	3200	100	100		924	3010	2841	2995	2532	1228	1176	939		100	100	1515	33675	2165	4941	4714	3436
2800	32000	12800	8800	54400	10800	100	100		431	1990	3294	1489	1422	1044	4977	2000		100	100	386	4136	10957	4687	14154	5046
100	11200000	2308148	70000	6400	4000	100	100		773	1790	3909	2160	2445	2223	1013	1105		100	100	2423	4719	17580	16370	5659	3264
3680000	2812593	100	100	18400	1600	100	100		526	1220	8081	3621	3963	1005		2000		100	100	2044	3611	6561	8664		18018
7680000	8400	41200	6000	100	3600	100	100		715	1040	4718							100	100	4110
124800	610365	4400	3600	12800	2400	3600	100		575	934	2598							100	100	1801
3840000	2000	2800	4400	13600	100	2000	100		564	949	1891							100	136	507
773723	10960000	3165926	34800	3200	149333	18667	100		534	1850								100	112
5280000	1600	100							483									100
478000	9600	56800
52000	5200	12400
34000	20800	100
1680000	33200	100
200000	41600	100
2720000	46600	6200
7600	234000	150000
5000000	3060000	107000
8000000	1230000	30000
8000000	8000000	8000000
8000000	5800	6800
50400	60000	53600
224000	540000	24200
4580000	440000	3200
1460000	8200	200
224000	37000	600
1350000	56000	7400
24400

## Sheet: Fig2
B. Germinal centers (% of GC B cell in B cells)
Uninfected								Infected (S. suis 1x)								Immunized (OVA 1x)
Time (days)								Time post-infection (days)								Time post-immunisation (days)
0	7	10	13	21	28	35		0	7	10	13	21	28	35		0	7	10	13	21	28	35
0.045	0.058	0.11	0.097	0.041	0.17	0.076		0.045	0.034	0.12	0.74	0.19	0.54	0.29		0.045	0.16	0.68	0.057	0.16	0.15	0.031
0.106333	0.031	0.049	0.06	0.077	0.094	0.035		0.106333	0.079	0.06	0.43	1.34	0.21	0.099		0.106333	0.66	0.82	0.32	0.34	0.19	0.075
0.056667	0.046	0.16	0.013	0.24	0.23	0.17		0.056667	0.46	0.13	0.12	0.68	0.18	0.54		0.056667	0.074	0.74	0.3	0.1	0.067	0.11
0.119333	0.032	0.04		0.022		0.069		0.119333	0.051	0.26	1.4	0.48	0.23	0.083		0.119333	0.032	0.29		0.13	0.088
0.164667	0.067	0.079		0.058				0.164667	0.03	0.35	0.44	0.75	0.18	0.17		0.164667	0.5	0.49		0.41	0.083
0.0875	0.041	0.054		0.046				0.0875			0.31	0.18				0.0875	0.074	1.37		0.13
0.173333								0.173333			0.082	0.29				0.173333	0.29	1.13		0.2
0.15								0.15			0.67	0.15				0.15	0.045	1.34
											0.56	0.62						0.92
											0.14	0.49						1.37
											0.46	0.15
											1.31	0.29
											1.79	0.5
											0.59	0.18
											0.68	0.7
											0.55	0.68
											1.41
											0.43

## Sheet: Fig3
B. Bacteremia (CFU/ml)				C. Opsonophagocytosis (bacterial killing %)					D. IgM anti-S. suis (IgM titer)					E. IgG anti-S. suis (IgG titer)					F. IgG + IgM anti-S. suis (IgG + IgM titer)
Number of infections					Number of infections					Number of infections					Number of infections				Time post-infection
1x	2x	3x		Uninfected	1x	2x	3x		Uninfected	1x	2x	3x		Uninfected	1x	2x	3x		Mice infected once (1x)
48800	12800	100		0	70	68	93		567	1314	17069	16690		100	2104	71180	760949		D0	D7	D14			D35			D98
3600	2000	275000		0	11	44	75		924	3019	7046	12372		100	33675	531008	539041		1317	10390	41446			24666			10473
3200	100	100		0	27	0	0		431	5832	4431	3968		100	4136	53265	953945		1035	1167	106387			8440			8977
2000	18000	100		0	0	0	85		773	1650	4718	9190		100	4719	442803	485019		181	4742	10803			10735			20612
100	100	100		0	0	66	71		526	1485	5205	8128		136	3611	259156	1035649		328	4096	6559			27100			25003
1600	400	100		0	0	63	87		715	1594	9111	3128		112	2104	41975	297058		286		288			8801			5756
9600	34800	100		0	0	95	90		575	467	6767	8968		100	33675	294474	585431		1182		5439
5200	100	100		0	83	82	76		1064	3259	1994	22799		100	4136	48748	448790		1019		4428
20800	400	100			19	40	47			2145	17118	13900			4719	146268	562388				13758
33200	400	100			0	35				2720	8689				3611	67235
41600	14400	100																	Mice infected twice (2x)
46600	100	83000																	D0	D7	D14	D21	D28	D35			D98
234000	100	100																	1317	10390	41446	15522	461049	287497			52498
3060000	100	260000																	1035	1167	106387	70436	1055735	481797			28032
1230000	98000	100																	181	4742	10803	70787	587076	69488			106522
8000000	16800	100																	328	4096	6559	126304	338966	459453			58558
5800	100	100																	286		288	408875	1404637	396765			71532
60000	400	100																	1182		5439	21608	304261				64716
540000	100	100																	1019		4428	344599	186499
440000	46000																				13758	196747	51081
8200																						128214	279354
37000																							393645
56000
																			Mice infected thrice (3x)
																			D0	D7	D14	D21	D28	D35	D49	D91	D98
																			1317	10390	41446	15522	461049	220987	525241	427700	58522
																			1035	1167	106387	70436	1055735	108308	236102	8219	293718
																			181	4742	10803	70787	587076	761467	421009	92798	102998
																			328	4096	6559	126304	338966	506316	229291	61486	138673
																			286		288	408875	1404637	472164	266000	62751	100341
																			1182		5439	21608	304261	213559	317084	297761
																			1019		4428	344599	186499	420036	277331	65522
																					13758	196747	51081	203135	63542	222189
																						128214	279354	352149	258139	183414
																							393645	724545	44382	207795
																								833050
																								475430
																								108097
																								636995
																								216547
																								524526
																								467235

## Sheet: Fig4
B. Anti-S. suis titers
IgM titer					IgG1 titer					IgG3 titer					IgG2b titer					IgG2c titer
	Number of infections					Number of infections					Number of infections					Number of infections					Number of infections
Uninfected	1x	2x	3x		Uninfected	1x	2x	3x		Uninfected	1x	2x	3x		Uninfected	1x	2x	3x		Uninfected	1x	2x	3x
567	800	9111	16690		100	944	10093	119023		100	620	8508	23352		100	18309	120893	206373		100	7661	132717	178836
924	1228	6767	12372		100	100	6537	118239		100	306	13843	9870		100	4849	89497	194431		100	1661	185189	174719
431	1044	1994	3968		100	100	2735	49599		100	100	3253	23383		100	4999	40741	168223		100	1464	43229	120442
773	2223	17118	9190		100	2275	32718	15011		100	1553	11978	4630		100	7557	100917	90891		100	5894	172131	55583
526	1005	8689	8128		100	461	44245	31151		100	414	7242	32392		100	6427	118840	187108		100	1232	109204	139773
			3128					13991					7295					134896					66390
C. Antibody avidity
IgM anti-S. suis					IgG anti-S. suis					IgG anti-OVA
Number of infections					Number of infections					Number of immunisations
1x	2x	3x			1x	2x	3x			1x	2x	3x
170	227	334			308	449	551			523	563	702
84	234	248			338	450	480			569	832	643
131	420	199			361	336	363			501	560	789
194	470	369			569	306	303			593	703	775
79	193	233			338	418	267			548	590	793
		296					282			488

## Sheet: Fig5
A. Germinal centers (% of GC B cell in B cells)
Uninfected												Infected (S. suis 1x)									Infected (S. suis 2x)						Infected (S. suis 3x)
Time (days)												Time post-infection (days)									Time post-infection (days)						Time post-infection (days)
0	7	10	13	21	22	27	28	35	36	41		0	7	10	13	21	28	35	41		13	22	27	36	41		27	36	41
0.045	0.058	0.11	0.097	0.041	0.029	0.44	0.17	0.076	0.05	0.11		0.045	0.034	0.12	0.74	0.19	0.54	0.29	0.087		0.74	1.06	0.24	0.54	0.48		0.24	1.19	0.17
0.106333	0.031	0.049	0.06	0.077	0.11	0.12	0.094	0.035	0.052	0.24		0.106333	0.079	0.06	0.43	1.34	0.21	0.099	0.13		0.43	0.4	1.47	0.47	0.25		1.47	0.34	0.22
0.056667	0.046	0.16	0.013	0.24	0.1	0.18	0.23	0.17	0.12	0.036		0.056667	0.46	0.13	0.12	0.68	0.18	0.54	0.14		0.12	1.2	0.82	0.58	0.24		0.82	0.31	0.097
0.119333	0.032	0.04		0.022	0.075	0.039		0.069				0.119333	0.051	0.26	1.4	0.48	0.23	0.083	0.16		1.4	0.55	1.18	0.78	0.33		1.18	0.18	0.16
0.164667	0.067	0.079		0.058	0.088	0.03						0.164667	0.03	0.35	0.44	0.75	0.18	0.17	0.19		0.44	0.75	0.71	0.31	0.42		0.71	0.59	0.12
0.0875	0.041	0.054		0.046								0.0875			0.31	0.18			0.22		0.31	1.4	0.91				0.91	1.23	0.48
0.173333												0.173333			0.082	0.29					0.082	0.92	1.97				1.97	1.73	0.61
0.15												0.15			0.67	0.15					0.67	1.14	0.28				0.28	2.23	0.59
															0.56	0.62					0.56	1.41						0.9	1.14
															0.14	0.49					0.14	1.27						0.8	0.51
															0.46	0.15					0.46	0.68						0.85	1
															1.31	0.29					1.31	1.54						0.72	0.51
															1.79	0.5					1.79	0.88							0.3
															0.59	0.18					0.59	0.68
															0.68	0.7					0.68
															0.55	0.68					0.55
															1.41						1.41
															0.43						0.43
B. DZ/LZ GC B ratio
Infected once (1x)				Infected twice (2x)				Infected thrice (3x)
D7	D13			D22	D27			D36	D41
2.1065	2.16883			1.8006	1.6369			1.2951	0.8205
3.5211	1.65041			1.6416	1.7857			1.0215	1.0493
3.4338	2.69318			1.8721	1.5973			1.174	0.7724
2.4164	2.51971			1.6645	1.9094			1.2275	0.5697
1.9357	2.22039			1.1308	0.9053			0.8024	0.9958
	3.59813			2.0925	1.6972			1.22482	1.3709
	2.48014			1.6355	1.8182			2.33449	1.6746
	1.41795			2.1948	1.5459			1.17873	1.94737
	2.33106			1.7155				1.24533	1.63185
	3.44292			1.4041				1.93617	1.53535
	1.95988			2.3218				1.90909	1.3093
	2.29897			2.844				1.70255	1.18559
	2.09295			1.9459					1.35664
	1.55182			1.8397
	1.71296
	2.32028
	3.25991
	2.85306

## Sheet: Fig6
B. Bacteremia (CFU/ml)												C. Opsonophagocytosis (bacterial killing %)
Infected once (1x)				Infected twice (2x)				Infected thrice (3x)				WT					AID					UNG
WT	AID	UNG		WT	AID	UNG		WT	AID	UNG		Uninfected	Infected 1x	Infected 2x	Infected 3x		Uninfected	Infected 1x	Infected 2x	Infected 3x		Uninfected	Infected 1x	Infected 2x	Infected 3x
15000000	12400000	227000000		295000	100	1200		100	3200	100		0	0	17	59		0	2	18	86		0	2	18	86
16000000	92000000	96000000		22000	28000	100		89000	400	100		13	39	30	58		0	25	39	74		0	25	39	74
22000000	73600000	4800000		100	101000	69000		100	1600	100		0	50	47	46		0	8	66	78		0	56	56	43
39200000	64000000	8800000		400	1600	6400		100	100	100		0	36	27	99		7	42	49	96		14	23	49	97
142000000	16800000	34400000		100	100	22400		2800	100	400		0	11	27	76		0	0	31	83		0	0	51	43
219000000	890000	40000000		236000	800	34400		100	8800	100
102000000	76000000	221000000		400	400	400		180000	7600	100
20000	1200000	710000		43600	100	100		100	100	100
900000	1670000	18400		22800	120000	600000		100	100	100
540000	1150000	1110000		100	40800	1600		100	400	100
170000	18800	3600		100	100	100		100	800	100
140000	6600000	3630000		18400	4000	164000		100	2000	20400
3200000	640000	13200000		3000	27200	2000		100	104000	9200
890000	1170000	103000000		100	6000	14000		4800	100	23600
190000	6600000	1060000		1200	4800			8000
10500000	1970000	26100000		400	114000			100
100	26200000	250000		800	100			100
8800000	3490000	17800000			103000
210000	2340000	12200000
30000	216000000	1760000
100	220000	7700000
1070000	140000	1460000
11400000	1900000
100000	420000
900000	210000
116000000	380000
660000	380000
	2520000
	50000
	3440000
	1210000
	12400000
	70000
D. Antibodies versus bacteria														E. Antibodies versus CPS
IgM							IgG							IgM							IgG
Uninfected			Infected				Uninfected			Infected				Uninfected			Infected				Uninfected			Infected
WT	Aicda-/-	Ung-/-	WT	Aicda-/-	Ung-/-		WT	Aicda-/-	Ung-/-	WT	Aicda-/-	Ung-/-		WT	Aicda-/-	Ung-/-	WT	Aicda-/-	Ung-/-		WT	Aicda-/-	Ung-/-	WT	Aicda-/-	Ung-/-
723	1297	819	10125	676586	425830		100	100	100	760949	100	152298		100	100	100	1177	13695	15513		100	100	100	100	100	100
735	3253	4952	59603	235530	152731		100	100	100	539041	100	137197		100	122	100	5434	1582	5137		100	100	100	100	100	100
474	2556	2510	12638	231853	217039		100	100	100	953945	100	110521		100	100	100	2409	2855	9377		100	100	100	100	100	100
1561	3002	3519	12119	450542	415775		100	100	100	1035649	100	42498		100	100	100	387	4903	2246		100	100	100	173	100	100
1088	2301	1383	12522	287985	278346		100	100	100	297058	100	27600		100	111	100	2148	2384	1005		100	100	100	100	100	100
666	1385	2418	7056	847081	185352		100	100	100	585431	100	170567		100	100	100	1804	4742	4622		100	100	100	100	100	100
493	2216		70565	366300	394843		100	100		448790	100	1046871		100	225		279	38495	43932		100	100		100	100	100
787	2248		18045	1112550	298019		100	100		562388	100	535856		100	100		4302	2910	3010		100	100		100	100	100
595	3060		17797	437465	408159		100	100		820071	100	668206		100	100		2269	17762	900		100	100		100	100	100
693	3105		64577	202242	774415		100	100		883073	100	123217		100	100		299	4569	36692		100	100		100	100	100
983	4030		10173	444394	244297		100	100		1053972	100	185310		100	100		86674	18763	6305		100	100		100	100	100
729			30732	127990	185352		100			564552	100	293011		100			1537	1519	2323		100			100	100	100
1279			26361	220245	784415		100			399849	100	227573		100			26430	5596	10499		100			100	100	100
			6388	435491	394843					305796	100	264997					12957	3593	1623					100	100	100
			24574							535853							1786							100
			32516							585876							3988							100

## Sheet: Fig7
A. Bacteremia (CFU/ml)															B. Antibodies versus bacteria
Infected once (1x)					Infected twice (2x)					Infected thrice (3x)					IgM									IgG
WT	SAP-	Tcrb -/-	µMT		WT	SAP-	Tcrb -/-	µMT		WT	SAP-	Tcrb -/-	µMT		Uninfected				Infected					Uninfected				Infected
100	20800000	103000	1000000		22800	205000	80800	4400		100	90000	100	82000		WT	SAP-	Tcrb -/-	µMT	WT	SAP-	Tcrb -/-	µMT		WT	SAP-	Tcrb -/-	µMT	WT	SAP-	Tcrb -/-	µMT
8800000	129333	27200	240000		100	100	23600	16400		100	100	26800	2400		1064	733	934	100	22799	11608	26306	100		100	100	100	100	964082	15837.5	100	100
210000	105646	8000	10000		100	82000	2000	27200		100	100	220000	42000		1942	555	822	100	39331	23978	13177	100		100	100	100	100	761531	55995.2	100	100
30000	30400	2400	10000		18400	25000	100	37600		100	100	14400	430000		1215	1344	1437	100	13900	19182	13390	100		100	100	100	100	495745	25800.8	100	100
100	6400000	20900000	20000		3000	51600	1200	100		100	3800	6800	400		1407	1211	1064	100	100780	47085	8968	100		100	100	100	100	785228	18974.3	100	100
1070000	14004380	9200	190000		100	45600	60800	4400		100	100	39600	49000		1055	1232	798	100	59977	2835	5304	100		100	100	100	100	49375	1383	100	100
11400000	642336	8400	130000		1200	400	48800	42400		4800	100	14800	800000		2729			100	36688	31574	12175	100		130			100	205889	30351	100	100
100000	61200	231000	41600		400	400	75200	10000		8000	100	400000	43000		538				50938	17008	45245			100				2181619	100	100
900000	1303650	33200	4000		800	91800	880000	172000		100	4000	100	11200		1308				101213	25869	14242			100				1632453	100	100
116000000	9600000	10800	40800		7600	100	372000	2000		100	740303	100	9200		614				9093	16330	31236			100				146292	151199	100
660000	672727		540000		400	400		73600		100	100		48800		1702				38110	14093	15448			100				334819	345	100
1050000	3960000		910000		230000			5600		100			9600						38232	6262								254745	7504
2000	94800		53600		3600					100									16344									101784
213000	56000		1410000		135000					400
400000	186433		800		400					100
430000	520530		97200		800					100
69200	26200		7880000		57600					100					C. Antibodies versus CPS
65200	525606		145000		21200					100					IgM									IgG
3200	3283333				3600					100					Uninfected				Infected					Uninfected				Infected
224000	1080000				3028889					100					WT	SAP-	Tcrb -/-	µMT	WT	SAP-	Tcrb -/-	µMT		WT	SAP-	Tcrb -/-	µMT	WT	SAP-	Tcrb -/-	µMT
212000					682774					4000					100	100	100	100	4862	577	1596	100		100	100	100	100	100	100	100	100
1644526					100					100					100	100	100	100	1260	190	366	100		100	100	100	100	100	100	100	100
1745255					100					355909					100	100	100	100	3166	3156	333	100		100	100	100	100	100	100	100	100
4880000															100	100	100	100	2918	420	147	100		100	100	100	100	100	100	100	100
34600															100	100	100	100	8283	2937	272	100		100	100	100	100	141	110	100	100
40000															100			100	2937	3883	200	100		100			100	100	100	100	100
78832120															100				32132	2477	1477			100				100	100	100
1571852															100				30530	4668	786			100				100	100	100
1303650															100				1795	1226	1885			100				120	132.486	100
4920000															100				17154	932	1050			100				100	100	100
																			1129	1021								104.488	100
																			402									100
D. Opsonophagocytosis (bacterial killing %)										E. Opsonophagocytosis (bacterial killing %)
Uninfected					Infected 3x					WT 3x	WT 3x ΔIgG
WT	SAP-	Tcrb -/-	µMT		WT	SAP-	Tcrb -/-	µMT		54	71
0	10	0	0		43	88	0	0		65	91
13	3	2	0		59	80	2	0		70	59
0	31	0	0		65	39	15	0
0	0	15	0		63	78	0	0
0	0	16	0		59	88	21	0
0			0		46	87	4	0
0					58	38	36
0					87	0	44
14					98	90	40
18					98	96	5
					83	0
					59

## Sheet: S2 Fig
A. % of B cells in spleen
Naive											Infected with Streptococcus suis (1x)											Immunized with OVA (1x)
Days											Days post-infection											Days post-immunisation
0	7	10	13	21	28	35	44	70	98		0	7	10	13	21	28	35	44	70	98		0	7	10	13	21	28	35	44	70	98
31.2	29.1	26.4	30.7	26.1	30.2	25	27.2	26.4	32.2		31.2	22.8	24.2	25.2	27.1	27.6	28.2	25.6	27.9	24.5		31.2	28	19.8	31.4	24.7	31	30	30.8	26.5	24.3
27.9333	33.2	27	22.8	25.1	24.6	25.2	29.8	24	32.8		27.9333	23.7	28.1	29.3	20.1	29.5	32.1	21.8	28.3	25.4		27.9333	24.9	19.4	31.4	28	29	30.7	28.2	31.9	19.9
27.6667	31.3	30.4	29.5	23.9	28.8	26.9	27.9	26.5	32.8		27.6667	19	27.1	30.2	28.5	30.6	28.7	21.1	25.2	26.5		27.6667	33.2	22.2	27.3	26.4	34.5	30	31.9	31.6	36.8
25.0333	27.6	31.2		24.7		26.8	27.3		32.4		25.0333	27.2	29.8	23.5	26.6	33.8	29.5	27.3	26.5	28.7		25.0333	22.3	28.2		31.6	32.9			22.9
27.8667	30.7	31.8		20.7					30		27.8667	31.6	29.3	31.7	21.2	29	26.8	31.7	27.3			27.8667	8.64	21.6		33.8	34.8			24.1
25.975	31.4	31		25.6							25.975			32.5	26.1							25.975	23.9	21.2		25.3				29.9
20.9											20.9			36.7	19							20.9	25.6	26.2		25.5				32.2
28.05											28.05			28.9	26.6							28.05	21.6	18
														31.7	25.6									26.7
														31.7	27.7									9.23
														33.2	29.2
														21.3	27
														41.7	21.8
														43.1	22.4
														39.6	28
														42.3	23.2
B. % of GC B cells in B cells
Naive											Infected with Streptococcus suis (1x)											Immunized with OVA (1x)
Days											Days post-infection											Days post-immunisation
0	7	10	13	21	28	35	44	70	98		0	7	10	13	21	28	35	44	70	98		0	7	10	13	21	28	35	44	70	98
0.045	0.058	0.11	0.097	0.041	0.17	0.076	0.02	0.041	0.18		0.045	0.034	0.12	0.74	0.19	0.54	0.29	0.16	0.23	0.77		0.045	0.16	0.68	0.057	0.16	0.15	0.031	0.19	0.34	0.51
0.106333	0.031	0.049	0.06	0.077	0.094	0.035	0.49	0.3	0.09		0.106333	0.079	0.06	0.43	1.34	0.21	0.099	0.19	0.15	0.16		0.106333	0.66	0.82	0.32	0.34	0.19	0.075	0.72	0.19	0.12
0.056667	0.046	0.16	0.013	0.24	0.23	0.17	0.07	0.06	0.092		0.056667	0.46	0.13	0.12	0.68	0.18	0.54	0.68	0.15	0.2		0.056667	0.074	0.74	0.3	0.1	0.067	0.11	0.062	0.43	0.088
0.119333	0.032	0.04		0.022		0.069	0.02		0.12		0.119333	0.051	0.26	1.4	0.48	0.23	0.083	0.087	0.14	0.17		0.119333	0.032	0.29		0.13	0.088			0.19
0.164667	0.067	0.079		0.058					0.1		0.164667	0.03	0.35	0.44	0.75	0.18	0.17	0.22	0.14			0.164667	0.5	0.49		0.41	0.083			1.19
0.0875	0.041	0.054		0.046							0.0875			0.31	0.18							0.0875	0.074	1.37		0.13				0.09
0.173333											0.173333			0.082	0.29							0.173333	0.29	1.13		0.2				0.054
0.15											0.15			0.67	0.15							0.15	0.045	1.34
														0.56	0.62									0.92
														0.14	0.49									1.37
														0.46	0.15
														1.31	0.29
														1.79	0.5
														0.59	0.18
														0.68	0.7
														0.55	0.68
														1.41
														0.43

## Sheet: S3 Fig
Avidity index (mM)
IgG1				IgG2b				IgG2c				IgG3
Infected 1x	Infected 2x	Infected 3x		Infected 1x	Infected 2x	Infected 3x		Infected 1x	Infected 2x	Infected 3x		Infected 1x	Infected 2x	Infected 3x
443	458	495		264	509	552		318	573	775		280	809	559
541	593	490		335	773	405		328	520	619		316	320	907
456	740	495		396	219	416		580	437	452		185	559	304
380	338	635		317	383	329		826	606	439		462	359	236
480	331	554		273	632	241		302	713	275		268	318	200
		301				235				320				186
